# Supplementary material for: Long-lived lung megakaryocytes contribute to platelet recovery in thrombocytopenia models
Source: J Clin Invest. 2024 Sep 19;134(22):e181111. doi: 10.1172/JCI181111 (PMC11563682; doi:10.1172/JCI181111)
Supplement: Supporting data values [file jci-134-181111-s247.xlsx]

## Sheet: Fig 1
Fig 1 B	CFSE d1-d7
BM	Ctls				CFSE OP
d1	0.041	0	0	0	0.585	0.555	0.56	1.905	0.9
d3	0.0585	0	0	0	0.65	0.61	1.185	0.705	0.43
d5	0.061	0	0	0	0.6	0.05	0.28	0.0745	0.155	0.34
d7	0	0	0	0	0.068	0.055	0.112	0.0375	0.93
Lung
d1	0.0145	2.62	0.55	2.17	31.6	39.7	36.05	37	36
d3	0.042	0.89	0.22	0.91	46.2	37.5	45.05	45.45	33.15
d5	0.0385	2.18	1.45	1.2	17.95	10.22	19.55	10.69	15.75	38.4
d7	0.0285	0.67	0.36	0.57	4.79	12.4	17.65	1.855	21.9
Spleen
d1	0.15	0	0	0	0.079	0.0785	0.0725	0.0695	0.1
d3	0	0	0	0.00502	1.835	0.91	2.315	0.915	0.73
d5	0.002365	0.017	0	0	0.64	0.265	0.61	0.385	0.43	0.89
d7	0.001665	0.00558	0	0.021	0.15	0.13	0.595	0.0175	0.94
Fig 1 C	d5 post biotin OP
d5	Biotin OP
BM	1.01	1.22	1.11	1.27
Lung	45.5	42.3	35.9	43
Spleen	1.78	2.69	2.57	2.12
Fig 1 D	CFSE d30, d120
	Ctls					d30 post CFSE OP										d120 post CFSE OP
BM	0.0685	0.0705	0	0.036	0	0.141	0.275	0.173	0.39	0.215	0	0	0	0	0	0.0495	0	0	0
Lung	0.72	0.435	0	0.0325	0.25	22.2	16.85	16.35	23.2	11.65	6.485	7.725	12.8	10.6	8.345	3.01	5.715	5.965	2.65
Spleen	0.0495	0.0465	0.0285	0	0	0.37	0.295	0.345	0.72	0.335	0	0	0.06	0	0	0.00826	0.0245	0.01202	0.011
Fig 1 E	Biotin 6 hr
6 hr	Biotin IV
BM	96.2	99.3	94.6	91	94.3
Lung	90.1	84.9	94.9	91.4	90.1
Spleen	99.5	99.2	96.9	94.9	86.2
Fig 1 F	Biotin Timeline
	d5 post Biotin IV				d14 post Biotin IV				d28 post Biotin IV
BM Mks	16.5	21.7	16.2	20.8	1.36	1.13	1.03	1.09	0.049	0.078	0.033	0.11
Lung Mks	55	67.3	34.3	77.5	30.4	49.6	42.7	43	12.1	14.5	10.7	11.3
Spleen Mks	28.8	36.3	32.1	37	0.92	1.29	0.76		0.093	0.085	0.04	0.11
PB RBC	91.7	91.5	91.9	92	77	78.2	79	78.3	33.9	32.3	18.7	26.7
Fig 1 G	ploidy
	Ploidy of Total Mks					Ploidy of CFSE+ Mks
2n	26.6	29.7	36.5	33.6	44.3	24.4	27.2	20	23.8	44.6
4n	20.5	22.4	27.6	23.6	18.9	17.3	26.8	21	32.8	16.9
8n	19.2	23.5	20.1	19.3	18.2	14.8	17.3	25.7	14.8	15.4
16n	8	10.8	4.02	8.1	3.23	10.7	12.2	11.4	11.5	3.08
32n	5.85	2.2	2.3	1.9	1.74	6.64	1.18	0.95	2.46	3.08
64n+	13.7	5.69	4.31	7.62	4.73	21.8	6.69	10.5	11.5	13.8
Fig 1 H
	EV and IV of CFSE+ and CFSE- Mks
CFSE- IV+	9.69	11.7	14.1	21.9	22.4
CFSE+ IV+	4.46	11.4	5.17	7.62	4.73
CFSE+ IV-	35.8	34.1	24.7	20.2	10.4
CFSE- IV-	50	42.8	56	50.2	62.4

## Sheet: Fig 2
Fig 2A	Parabiosis
d30	CFSE- Host Derived										CFSE+ Host Derived										CFSE+ Partner Derived										CFSE- Partner Derived
Mk	58.6	58.3	59.2	80.3	84.1	64.9	22	76.8	54	69.9	23	32	21	3.61	11.1	14.3	15.3	9.94	18.6	14.6	4.81	3.37	4.51	0.52	1.22	1.01	0.77	0.39	1.3	1.4	13.6	6.27	15.4	15.6	3.55	19.7	61.9	12.9	26.1	14.1
Int Mac	82	89.4	77.2	84.9	88.4	70	77	68.6	78.4	53	0	0	0	0	0	0	0	0			0	0	0	0	0	0	0	0	0	0	18	10.6	22.8	15.1	11.6	30	23	31.4	21.6	47
Alv Mac	0	0	0	0	0	0	0	0	0	0	100	100	100	100	100	99.19	100	100	100	99.71	0	0	0	0	0	0.81	0	0	0	0.29	0	0	0	0	0	0	0	0	0	0
Fig 2 B	CFSE OP + SA-Biotin labeling IV
BM Mks	CFSE+ SA+					CFSE- SA+					CFSE+ SA-					CFSE- SA-
6 hr	8.51	7.77				82.7	88.7				0.16	0.32				8.67	3.19
d7	0	0	2.38			2.43	1.56	1.53			0.52	1.72	2.66			97.1	96.7	93.4
d28	0	0	0	0	0	2.25	1.26	1.87	2.27	1.87	0.17	0	0.12	0	0.094	97.6	98.7	98	97.7	98
Lung Mks
6 hr	89.9	73.6				1.95	1.92				4.89	14.5				3.26	9.97
d7	80.9	67	81.4			6.38	5.8	3.17			10.1	23.3	13.4			2.62	3.91	2.06
d28	28.8	15.3	23.3	30.3	14.6	5.76	25.9	15.2	12.9	8.67	19.9	11.2	16.8	17	13.7	45.5	47.6	44.6	39.9	63
Fig 2 C	MDS Tomato Timeline
			BM LT-HSC					BM Mk					Lung Mk					Brain Microliga
TAM 3 wk Analysis 7 wk			86.2	92	97.4	100		91	91.5	92.7	93.9		85.3	84	80.2	84.8		0.37	0.072	0.22	0.26
TAM 8 wk Analysis 14 wk			85	100	86.4	92.6	87.7	69.1	84	80.5	86.4	79	100	77.8	72.2	74.4	75	0.41	0.35	0.47	0.15	0.57
Fig 2 D	FlkSwitch timeline
3 wk	Tom+					GFP+
BM	9.28	8.29	8.21	12.6	18.8	89.5	90.4	90.4	85.7	79.4
Lung	91.7	90.6	91.3	86.9	88.4	7.7	8.54	8.2	11.3	10.4
Spleen	2.02	2.37	4.74	1.88	2.11	95.3	95.8	92.2	96.1	96
10 wk
BM	4.33	5.33	4.26	4.35	5.57	95.1	94.1	95	95	93.7
Lung	90.3	74.4	78.5	81.1	76.5	8.68	23.4	19.8	16.9	20.7
Spleen	6.61	8.4	4.53	8.5	33.1	91.7	89.9	94.6	89.6	63.6
18 wk
BM	9.09	3.78	2.64	2.68	4.19	84.5	87.6	91.4	87.2	91.2
Lung	74.3	85.2	81.8	81.8	80.6	23.8	9.84	15.9	18.2	14.9
Spleen	8.74	4.07	3.7	11.2	15.4	88.2	93.4	95.8	87	82.2

## Sheet: Fig 3
Fig 3 B	CFSE OP Plts
Raw CFSE% plts	CFSE OP
d3	1.965	2.29	5.93	4.44	3.47	1.72	1.25	2.33	1.25
d5	3.065	0.375	0.97	0.39	2.58333	0.36	1.67667	1.48	4.98	2.1	1.43	3.97
Normalized to CFSE% Lung Mks
d3	4.25325	6.10667	13.1632	9.76898	10.4676
d5	17.0752	3.66928	4.96164	3.64827	11.5238
Fig 3 C
d5	Biotin OP Plts
Plts	5.56	9.1	10.1	6.03
Fig 3 D	Activation
Thrombin (U)	CFSE+				CFSE-
0	3.35	3.01	1.71	2.56	2.17	1.59	1.41	1.26
0.2	21.2	14.6	8.6	5.88	27.2	19.4	11.1	5.79
0.5	68.9	66.4	45.8	54.6	73.2	70.9	52.4	61.2
1	78.2	72	77	74.4	75.8	72.3	75.5	70.3
U44619 (U)
0	3.35	3.01	1.71	2.56	2.17	1.59	1.41	1.26
2	15.6	12.2	9.96	6.97	18.1	15.7	13.3	8.97
5	16.8	15.8	12.9	7.54	21.3	21.7	15.8	10.4
10	16.5	15.8	12.8	6.29	21	21.7	15.9	7.67
Fig 3 E
	CFSE+				CFSE-
Tyrodes	6.46	1.75	4.39	4.59	5.03	0.24	4.05	4.16
PAM 10	20.4	3.85	18.2	7.8	19.9	2.61	16.1	4.19
PAM 50	25	8.56	6.78	27.9	25.4	0.26	4.42	10
PAM 100	27.2	35.3	14.6	18.7	8.47	26.5	1.18	4.38
DMSO: H2O (1:1)	6.32	4.86	4.26	6.69	5.74	3.87	3.45	4.93
Loxo 250	0.83	2.59	1.93	4.25	0.29	1.36	0.54	2.19
Loxo 400	2.88	2.86	3.99	15.9	1.18	1.13	2.08	9.97
Loxo 500	5.11	4.82	5.46	5.46	1.49	0.9	1.51	1.56

## Sheet: Fig 4
Fig 4 A	LPS Stimuliation
Plt CBC	CFSE OP + PBS i.p.				CFSE OP + LPS i.p.
d1	878	587	838		256	320	229	193	361
d3	635	748	547		270	616	410	437	401
d5	771	804	604	722	818	998	754		732
Raw CFSE % Plts
d3	4.77	5.94	3.43	4.62	10.2	8.13	12.2	3.26	9.29
Normalized CFSE % Plts to CFSE % Lung Mks
d3	9.24419	10.0338	5.76471	7.68719	16.242	13.0707	17.256	4.56583	11.9871
Fig 4 B	IFNg Stimulation
Plt CBC	CFSE OP + PBS i.p.					CFSE OP + IFNg i.p.
d3	627	547	646	718	756	612	567	594	617	538
Raw CFSE % Plts
d3	0.785	3.09	4.665	4.83		4.32	3.45	1.33	2.78	1.195
Fig 4 C	PF4-DTR mice
Plt CBC	WT									PF4-iDTR
d1	715	758	548	512	558	572	502	571		379	399	369	488	434	490	364	478	440
d2	839	710	895	689	904					539	458	454
d7	607	738	690	537	822	826	660	476	722	1055	1369	1303	790	1253	1548	1098	1305
Raw CFSE % Plts
	WT					PF4-iDTR
d7	0.9	2.36	0.715	0.965	4.44	2.57	3.8	3.345	4	2.225
Normalized CFSE % Plts to CFSE % Lung Mks
d7	3.93873	21.0714	2.2807	5.14667	10.9765	9.27798	28.2528	32.3971	20.9424	18.3884
Change in Total Mks
	d1				d2					d7
BM	0.101427	0.074329	0.095277	0.286167	0.745517	0.532829	0.714392	0.764784	0.506892	1.05392	1.81143	2.71829	2.29933	2.87224
Lung	0.330638	0.351451	0.066647	0.272017	0.536384	0.490064	0.550173	0.622658	0.553002	1.50664	2.40916	4.25434	2.75792	2.37268
Change in CFSE+ Mks
	d2				d7
Lung	0.736226	0.499147	0.429668	0.777669	1.59598	1.24442	1.67132	2.02288	1.09375

## Sheet: Fig 5
Fig 5 A
Plt CBC	PBS														PYnL
d7	788	773	720	680	722	952	1044	1025	1002	840	465	550	435	480	268	310	311	389	218	220	238	200	315	348	285	99	204	262	212
d14	577	818	743	807	708	795	534	879	811	748					159	157	175	137	190	299	562	347	254
d21	848	864	715	728	809										179	492	153	186
d56	639	524	650	692	649										820	765	523	544	630
CFSE % plts	PBS				PYnL
d7	2.415	2.885	3.56	3.45	5.13	2.41	6.72	9.065	7.15
d14	0.43	0.4	0.425	0.36	22.15	7.645	22.6	19.75	3.59
d21	1.135	1.31	1.33	1.33	2.035	2.41	2.045	2.475	1.94
d56	0.235	0.25	0.385	0.365	0.61	0.21	0.235	0.27	0.265
Fig 5 B
Change in Total Mks	d7					d14					d21					d40					d56
BM	0.718814	0.406362	0.389484	0.391215	0.412853	0.618748	0.536533	0.702388	0.818344	1.036	1.43824	0.964595	0.976659	1.41831	1.42617	1.14163	1.38208	1.03953	1.55336	1.36561	0.830861	0.939304	0.883733	0.998651	0.844888
Lung	1.99947	0.903853	1.35834	1.8464	1.43295	0.476972	1.76404	2.04719	1.58486	1.71987	1.3945	0.901704	1.19004	0.687478	0.910759	1.13078	1.13888	1.09376	0.873548	1.24777	1.09818	1.12036	0.861201	0.868428	1.75231
Change in CFSE+ Mks
Lung	0.522689	0.596639	0.395798	1.0042	0.808824	0.603867	0.360181	0.43768	0.561086	0.541341	0.25425	0.18574	0.335955	0.59325	0.539457	0.71822	0.768846	0.503477	0.726008	0.537413	1.92817	1.39504	1.27656	0.928545	0.890041
Fig 5 C
CFSE % plts	d0 CFSE / d21 PBS					d0 CFSE/ d21 PYnL
d28	0.082	0.23	0.11	0.09	0.082	1.48	1.57	1.62	3.52	6.12
Normalized CFSE % Plts to CFSE % Lung Mks
d28	0.257862	0.692771	0.193662	0.346154	0.190698	6.46288	8.09278	7.60563	12.5267	19.185

## Sheet: Fig 6
Fig 6 A
	PBS					PYnL
IV Lung Mks	22.2	34.1	28.2	41.9	40.3	32.2	51.8	56.7	47.5	48.4
CFSE- IV Lung Mks	9.69	11.7	14.1	21.9	22.4	19	37.8	41.6	31	33.2
CFSE+ EV Lung Mks	35.8	34.1	24.7	20.2	10.4	13.2	11	4.74	6.85	6.99
CFSE+ IV Lung Mks	4.46	11.4	5.17	7.62	4.73	3.31	4.35	4.74	5.08	3.63
Fig 6 B
BM Ploidy	PBS					PYnL
2n	3.69	7.68	4.26	2.08	3.46	6.11	3.71	2.3	2.35	3.41
4n	19.2	16.6	14.8	15.3	15.5	14.5	13.1	13.9	10.8	10.8
8n	27.3	29.2	27.7	27.7	25.1	22.1	22.3	20.9	24.2	19.4
16n	23.3	23.2	26	26.5	28.3	21.6	22.3	21.9	25.6	28.2
32n	13.2	10.1	15.4	14.5	14.5	14	12.5	13	14.5	14.9
64n+	5.99	5.3	6.45	7.46	7.52	15.4	18.4	22.6	15.4	15.9
Spleen Ploidy	PBS					PYnL
2n	1.41	1.2	1.96	3.31	4.66	3.72	3.72	2.49	1.9	1.66
4n	10.9	12.8	20.9	17.6	36.1	16.7	14.5	13.1	11.2	6.85
8n	45.4	43	41	42.7	30.1	30.3	28.1	25.7	28.6	22.1
16n	22	22.1	18.1	19.5	14.2	23	21.1	22.3	26.8	31
32n	8.64	8.11	5.62	5.58	4.06	10.2	9.97	13	15.5	16.6
64n+	3.49	3.38	4.46	3.75	3.1	7.77	16.3	17.1	9.39	15.7
Fig 6 C
Lung Total Mk Ploidy	PBS					PYnL
2n	26.6	29.7	36.5	33.6	44.3	34.7	32.4	30.8	25.6	28.2
4n	20.5	22.4	27.6	23.6	18.9	20.7	24.4	17.2	15	15
8n	19.2	23.5	20.1	19.3	18.2	10.7	14.4	19.8	21.8	18.7
16n	8	10.8	4.02	8.1	3.23	9.92	7.69	13.1	13.7	16.6
32n	5.85	2.2	2.3	1.9	1.74	7.44	6.02	6.47	8.12	9.07
64n+	13.7	5.69	4.31	7.62	4.73	9.09	9.03	5.6	8.88	7.25
CFSE+ Lung Mk ploidy
2n	46.8	54.9	33.9	30.5	21.3	11.9	6.19	7.69	18.8	11
4n	30.8	49.2	29.2	36.4	13.2	12	11	6.25	11.9	8.62
8n	31.2	34.4	18.6	18.5	4.11	7.69	9.3	9.78	5.81	4.17
16n	44.2	47.5	35.7	14.7	7.69	16.7	17.4	9.84	9.26	3.12
32n	31.6	41.7	37.5	25	28.6	22.2	66.7	13.3	15.6	28.6
64n	65.2	48.4	60	40.6	42.1	54.5	40.7	34.6	22.9	28.6
Fig 6 D	PBS								PYnL
Tom + Plts	16.2	13.9	14.3	17.9	16.8	13.9	9.65	6.72	27.2	9.35	16.4	13.7	19.2	17
Fig 6 E	PBS								PYnL
Tom + Lung Mks	90.3	74.4	78.5	81.1	76.5	91.7	90.9	91.5	57.7	70.4	52.4	79.6	78	83.3
GFP+ Lung Mks	12.1	29	25.5	22.9	28	4.83	7.49	5.63	47	35.1	52.1	24.9	21.5	16.7
Tom+ Lung MkProgs	90.2	93.8	90.9	96	88.2	100	100	100	98.1	96.4	92.2	81.2	100	100
GFP+ Lung MkProgs	9.76	6.25	3.03	4	11.8	0	0	0	1.92	3.57	7.84	18.8	0	0

## Sheet: Supp Fig 1 
Supp Fig 1 A
6 hr post CFSE OP	Ctl		CFSE OP
CFSE+ Lung MKs	1.09	0	84.7	82.9	81.8	68.9	63.5
Supp Fig 1 B	CD42D+ of Mks
BM	81.9	74.8	78.9	74.6
Lung	89.2	93.6	93.2	94.2
Supp Fig 1 C
LK
BM	Ctls				CFSE OP
d1	0.055	0.23	0.16	0	0.185	0.505	0.125	0.42	0.145
d3	0.1365	0.033	0	0.034	0.0735	0.15	0.32	0.35	0.0415
d5	0.455	0	0.038	0	0.135	0.135	0.21	0.065	0.06	0
d7	0.165	0	0	0	0.8	0.175	0.19	0.1		0
Lung
d1	0	0	2.99	1.33	73	73.3	75.95	73.8	80.7
d3	0.17	0	0	0	58.8	8.235	31.35	19.1	37.6
d5	0	2.99	1.3	3.03	83	43.1	62.05	43.6	59.2	9.35
d7	0.875	0	5	0	19.55	47.8	71.6	14.95		38.5
Spleen
d1	0	0.26	0	0.38	3.355	0.42	2.12	0.86	1.74
d3	3.77	0	0.3	0.8	0.86	1.67	0.255	0.62	2.06
d5	0.175	0.19	0.6	0.12	0	0.145	0.33	0.11	0.13	0.46
d7	0.305	0	0	0	0.365	0.31	0.275	0.435		0.98
Supp Fig 1 D
LK
	Ctls					d30 post CFSE OP										d120 post CFSE OP
BM	0	0	0	0.255	0	0	0.032	0	0	0	0.133	0.024	0	0	0	0	0	0	0
Lung	0	0	0	0	0	9.63	8.7	10.83	11.8	5.63	36.1	36.15	20	58.15	9.1	2.94	16.7	8.03	12.15
Spleen	0	0	0.33	0	0	0	0.036	0.0485	0.255	0.04	0.28	0	0.685	0	0.505	0	0.62	0.18	0
Supp Fig 1 E
120 d post CFSE	CFSE% of cell type
CD20+	7.69	13.05	12.55	14.25
CD3+	0.855	1.28	1.975	0
CD11b+	0.745	1.47	1.35	1.12
CD140a+	2.685	4.555	5.32	3.165
CD31+	1.65	2.785	3.71	1.7
Mks	3.01	5.715	5.965	2.65
LK	2.94	16.7	8.03	12.15

## Sheet: Supp Fig 2 
Supp Fig 2 A
d30	CFSE- Host Derived										CFSE+ Host Derived										CFSE+ Partner Derived										CFSE- Partner Derived
Alv Mac	0	0	0	0	0	0	0	0	0	0	100	100	100	100	100	99.19	100	100	100	99.71	0	0	0	0	0	0.81	0	0	0	0.29	0	0	0	0	0	0	0	0	0	0
Int Mac	82	89.4	77.2	84.9	88.4	70	77	68.6	78.4	53	0	0	0	0	0	0	0	0			0	0	0	0	0	0	0	0	0	0	18	10.6	22.8	15.1	11.6	30	23	31.4	21.6	47
Supp Fig 2 B
	Tom+			GFP+
Alv. Mac.	87.2	79.4	85.7	10.9	16.2	12
Int. Mac.	5.25	10.9	8.5	93	85.8	88.8
Supp Fig 2 C
Icam 1 % Mks	GFP				Tom
BM	2.36	1.55	5.29	3.15	55.1	41.4	34.4	22.6
Lung	32	19.5	28	20.8	80.4	75.1	97.5	97.4
Spleen	16.8	8.2	36.5	33	39.6	14.7	38.2	26.6

## Sheet: Supp Fig 3 
Supp Fig 3 A
	CFSE+ Plts					CFSE- Plts
TLR2	20.7	19.15	26.9	17.3	17.75	1.015	0.65	1.61	0.73	1.4
Supp Fig 3 B	CFSE- %
CD42+ plts	90.1	92.2	88.9	94.6
CD45+ CD42+ platelet leukocyte aggregates	53.6	72.1	82.2	83.3
	CFSE+ %
CD42+ plts	5.69	4.46	6.42	3.05
CD45+ CD42+ platelet leukocyte aggregates	46.4	25	17.5	12.5

## Sheet: Sup Fig 4 
Supp Fig 4 A
d3 post LPS Mk numbers	CFSE OP + PBS i.p.					CFSE OP + LPS i.p.
BM	755	930	982	1030	913	443	692	669	781	938
Lung	2309	3368	2426	1896	2595	1817	2237	3198	2830	1956
Supp Fig 4 B
	WT			PF4-iDTR
Siglec-F+ AM	128	282	134	158	112	106	184
Siglec-F- IM	745	936	410	1383	1073	544	1669
Supp Fig 4 C
C-kit+ CD150+	WT					PF4-iDTR
BM	2.885	2.54	2.09	1.975	2.41	2.065	4.075	2.6	2.55	3.945
Lung	0.033	0.001665	0.115	0.0835	0.074	0.165	0.037	0.01336	0.0625	0.01234
CFSE (% of C-kit+ CD150+)
BM	0	0.12	0.13	0	0	0.1645	0.0495	0.115	0.05	0.0395
Lung	65.55	25	57.15	39	73.95	51.5	55.95	45.4	55	78.55
CD41 (% of c-kit+ CD150+ )
BM	26.05	24.45	21.6	22.15	21.55	23.65	26.45	28.3	28.25	23.4
Lung	52.85	50	33.35	46.45	60.9	39.7	38.8	70.85	44.5	54.8
CFSE (% of CD41+ C-kit+ CD150+)
BM	0	0	0	0	0	0.54	0	0	0.19	0
Lung	68.15	25	47.9	43.05	78.6	44.55	68.35	41.65	35	66.65
Supp Fig 4 D
	CFSE (% of Mks)				CFSE (MFI of CFSE+ Mks)
d7	19.4	15.3	23	37.5	1666	1583.5	1621.5	2068
d14	29.2	27.65	29.9	34.8	1346	1427.5	1518	1671.5
d21	10.26	12	10.19	6.96	1612	1553.5	1532	1539
d40	8.455	9.33	11.3	6.865	1443.5	1724.5	1867.5	1498
d56	2.78	4.01	3.825	2.89	1494.5	2017.5	1593.5	1818
	CFSE (% of LKs)				CFSE (MFI of CFSE+ LKs)
d7	50.5	29.7	43.3	57.3	21.5	16.95	11.75	29.85
d14	44.7	46.7	43.1	53.4	20.25	7.875	6.97	20.15
d21	30.35	35.9	34.6	21.95	7.575	4.74	18.05	12.75
d40	15.1	14.59	24.35	16.1	23.55	20.15	17.9	20.1
d56	11.58	17.9	19	20.5	30.8	24.6	27.55	24.9
Supp Fig 4 E
Plt CBC	CFSE/PBS					CFSE/ Plt Depl Ab
d1	553	596	477	572	447	27	20	11	150	133
d5	412	462	368	432	506	329	532	313	257	431
CFSE (% of plts)
d5	12.4	13	8.13	15.7		7.47	3.4	3.1	4.39	6.44
BM Mk Count
d1	1536	2366	1981	2421	2576	1931	2068	1615	2004
d5	1680	1970	1917	1600		3688	2047	2071	2686	2360
Lung Mk Count
d1	812	592	670	452	473	71	27	47	51
d5	296	367	260	329		542	796	532	480	448
CFSE % Plts normalized to CFSE % Lung Mks
d5	31.3924	30.9524	14.2882	33.547		15.3388	7.02479	8.68347	10.3294	19.5152

[truncated: 2 more sheets: Supp Fig 5, Antibody Info]
